# Supplementary material for: Rapid mechanochemical encapsulation of biocatalysts into robust metal–organic frameworks
Source: Nat Commun. 2019 Nov 1;10:5002. doi: 10.1038/s41467-019-12966-0 (PMC6825160; doi:10.1038/s41467-019-12966-0)
Supplement: Supplementary file 2 — Source Data [file 41467_2019_12966_MOESM2_ESM.xlsx]

## Sheet: FIG. 3
FIGURE. 3																	The value of Kobs (adjusted) has included the slight impact on enzyme concentratiion in presence of linker of UiO-66-NH2 during bradford assays
initial conc. of pNPG is 2000μM
Mechanochemical method
			REP. 1	REP. 2	REP. 3		REP. 1	REP. 2	REP. 3		REP. 1	REP. 2	REP. 3
		Time(min)	Absorbance of pNP (a.u.)				Conc. Of pNP				LN[pNPG]			Average	Stdev	kobs						kobs(adjusted)
		10	0.45142	0.395814	0.403457		499.911	438.332	446.795		7.31328	7.35351	7.34808	7.33829	0.0218279	0.00039						0.00028
		20	0.799699	0.712666	0.694808		885.601	789.219	769.443		7.01607	7.09902	7.11522	7.07677	0.0531888
		30	1.03286	0.932046	0.934567		1143.8	1032.16	1034.96		6.7525	6.87507	6.87217	6.83325	0.0699403
		40	1.2006	1.08024	1.09112		1329.57	1196.27	1208.33		6.50792	6.68926	6.67414	6.62378	0.100619
		50	1.28499	1.21089	1.22273		1423.02	1340.96	1354.07		6.35781	6.49078	6.47069	6.43976	0.0716812
Optimized Mechanochemical method
		Time(min)	REP. 1	REP. 2	REP. 3		REP. 1	REP. 2	REP. 3		REP. 1	REP. 2	REP. 3
		min	Absorbance of pNP (a.u.)				Conc. Of pNP				LN[pNPG]			Average	Stdev	kobs						kobs(adjusted)
		10	0.693759	0.668376	0.690597		768.281	740.172	764.779		7.11617	7.13873	7.11901	7.12463	0.0122903	0.00039						0.0005
		20	1.11146	1.09849	1.15174		1230.86	1216.48	1275.45		6.64527	6.6638	6.58555	6.63154	0.0408907
		30	1.36659	1.31198	1.33728		1513.39	1452.91	1480.93		6.18746	6.30461	6.25204	6.24804	0.0586775
		40	1.47963	1.41347	1.48429		1638.56	1565.31	1643.73		5.8901	6.07463	5.87569	5.94681	0.110936
		50	1.58548	1.54408	1.56146		1755.79	1709.94	1729.19		5.49803	5.67009	5.60142	5.58984	0.0866115
Solvolthermal
		Time(min)	REP. 1	REP. 2	REP. 3		REP. 1	REP. 2	REP. 3		REP. 1	REP. 2	REP. 3
		min	Absorbance of pNP (a.u.)				Conc. Of pNP				LN[pNPG]			Average	Stdev	kobs						kobs(adjusted)
		10	0.0201	0.0181	0.0194		76.4714	72.7071	75.1539		7.56192	7.56387	7.5626	7.5628	0.000992039	undetectable						undetectable
		20	0.0187	0.0174	0.0142		73.8364	71.3896	65.3667		7.56329	7.56456	7.56767	7.56517	0.00225773
		30	0.0172	0.0155	0.0188		71.0132	67.8135	74.0246		7.56475	7.56641	7.56319	7.56478	0.00161009
		40	0.0147	0.0141	0.0169		66.3078	65.1785	70.4485		7.56719	7.56777	7.56504	7.56667	0.00143615
		50	0.0151	0.0142	0.0149		67.0607	65.3667	66.6842		7.5668	7.56767	7.56699	7.56715	0.000459949

## Sheet: FIG. 4
FIGURE. 4
initial conc. of pNPG is 2000μM
Free BGL treated with proteinase K 2hr
			REP. 1	REP. 2	REP. 3		REP. 1	REP. 2	REP. 3		REP. 1	REP. 2	REP. 3				REP. 1	REP. 2	REP. 3
		Time(s)	Absorbance of pNP (a.u.)				Conc. Of pNP				LN[pNPG]			Average	Stdev		kobs				Average	Stdev
		10	0.0465055	0.0414508	0.0416954		52.7499	47.0165	47.2939		7.57417	7.57711	7.57697	7.57609	0.00165794		0.00218	0.00213	0.00214		0.00215	2.64575e-05
		20	0.0809207	0.0801959	0.0788971		91.7861	90.964	89.4908		7.55392	7.55435	7.55513	7.55447	0.000609057						1
		30	0.123403	0.108363	0.115502		139.973	122.913	131.011		7.52835	7.53748	7.53315	7.53299	0.00456718
		40	0.155918	0.143487	0.149001		176.854	162.753	169.008		7.50832	7.51602	7.51261	7.51232	0.00386078
		50	0.187906	0.185673	0.182956		213.137	210.603	207.522		7.48822	7.48963	7.49135	7.48974	0.00157117
Free BGL
			REP. 1	REP. 2	REP. 3		REP. 1	REP. 2	REP. 3		REP. 1	REP. 2	REP. 3				REP. 1	REP. 2	REP. 3
		Time(s)	Absorbance of pNP (a.u.)				Conc. Of pNP				LN[pNPG]			Average	Stdev		kobs				Average	Stdev
		10	0.216257	0.19356	0.205468		245.294	219.549	233.057		7.47006	7.48462	7.47701	7.47723	0.00728523		0.01349	0.01276	0.01246		0.0129033	0.000529748
		20	0.400692	0.393906	0.395281		454.493	446.796	448.356		7.34311	7.34808	7.34707	7.34608	0.00262663						0.1666
		30	0.582265	0.558496	0.554499		660.447	633.486	628.952		7.20009	7.22002	7.22333	7.21448	0.0125707
		40	0.714203	0.716437	0.721371		810.101	812.634	818.232		7.08162	7.07949	7.07477	7.07863	0.00350928
		50	0.86528	0.814847	0.806004		981.463	924.259	914.228		6.92612	6.98077	6.99005	6.96564	0.0345404
BGL@ZIF-8 pH 6.0
			REP. 1	REP. 2			REP. 1	REP. 2			REP. 1	REP. 2					REP. 1	REP. 2
		Time(s)	Absorbance of pNP (a.u.)				Conc. Of pNP				LN[pNPG]			Average	Stdev		kobs				Average	Stdev
		600	0.3838	0.3768			761.006	747.831			7.12206	7.13263		7.12734	0.0074794		0.000927573	0.000977773			0.000952673	3.54968e-05
		1200	0.6604	0.5913			1281.61	1151.55			6.57702	6.74341		6.66021	0.117658						1
		1800	0.7635	0.7498			1475.65	1449.87			6.26215	6.31016		6.28615	0.0339449
		2400	0.7504	0.9487			1451	1824.23			6.3081	5.16919		5.73865	0.805329
		3000	0.9955	0.9643			1912.31	1853.59			4.4738	4.98642		4.73011	0.362482
BGL@ZIF-8 pH 6.0 treated with proteinase K 2hr
			REP. 1	REP. 2	REP. 3		REP. 1	REP. 2	REP. 3		REP. 1	REP. 2	REP. 3				REP. 1	REP. 2	REP. 3
		Time(s)	Absorbance of pNP (a.u.)				Conc. Of pNP				LN[pNPG]			Average	Stdev		kobs				Average	Stdev
		600	0.2526	0.2678	0.2805		514.069	542.678	566.581		7.3038	7.28436	7.26782	7.28532	0.0180089		0.000362177	0.000373403	0.00036545		0.00036701	5.7733e-06
		1200	0.4495	0.4631	0.4411		884.662	910.26	868.852		7.01691	6.99369	7.03099	7.01387	0.0188324						0.385
		1800	0.5599	0.601	0.5548		1092.45	1169.81	1082.85		6.81075	6.72166	6.82127	6.78456	0.0547264
		2400	0.6423	0.6847	0.6472		1247.54	1327.34	1256.76		6.62335	6.51124	6.61102	6.58187	0.0614778
		3000	0.7178	0.7206	0.7282		1389.64	1394.91	1409.21		6.41405	6.40538	6.38145	6.40029	0.016882
BGL@ZIF-8 pH 7.0
			REP. 1	REP. 2	REP. 3		REP. 1	REP. 2	REP. 3		REP. 1	REP. 2	REP. 3				REP. 1	REP. 2	REP. 3
		Time(s)	Absorbance of pNP (a.u.)				Conc. Of pNP				LN[pNPG]			Average	Stdev		kobs				Average	Stdev
		600	0.0049	0.0045	0.0044		47.8628	47.11	46.9218		7.57668	7.57707	7.57716	7.57697	0.00025503		2.57939e-06	2.28672e-06	2.54565e-06		2.47059e-06	1.60124e-07
		1200	0.0073	0.0053	0.0062		52.38	48.6157	50.3096		7.57436	7.57629	7.57543	7.57536	0.00096707						0.00259
		1800	0.0087	0.0079	0.0077		55.015	53.5093	53.1328		7.57301	7.57378	7.57398	7.57359	0.000511819
		2400	0.0107	0.0091	0.009		58.7792	55.7678	55.5796		7.57107	7.57262	7.57272	7.57214	0.000924165
		3000	0.0112	0.0097	0.0109		59.7203	56.8971	59.1557		7.57059	7.57204	7.57088	7.57117	0.00076935
BGL@UiO-66-NH2 treated with/without proteinase K
treated with proteinase K 2hr pH 6.0
			REP. 1	REP. 2	REP. 3		REP. 1	REP. 2	REP. 3		REP. 1	REP. 2	REP. 3				REP. 1	REP. 2	REP. 3
		Time(s)	Absorbance of pNP (a.u.)				Conc. Of pNP				LN[pNPG]			Average	Stdev		kobs				Average	Stdev
		600	0.355372	0.366098			403.089	415.254			7.37583	7.36818		7.372	0.00540724		0.000333592	0.0003455	0.000337739		0.000338944	6.04471e-06
		1200	0.612746	0.624064	0.622944		695.02	707.859	706.588		7.17394	7.16406	7.16504	7.16768	0.00544678						0.9165
		1800	0.817842	0.831105	0.814311		927.655	942.699	923.651		6.9776	6.96347	6.98133	6.97414	0.00941908
		2400	0.984826	1.00773	1.00071		1117.06	1143.04	1135.08		6.78326	6.75339	6.76264	6.76643	0.0152897
		3000	1.13407	1.15473	1.13905		1286.35	1309.78	1291.99		6.57039	6.53701	6.56246	6.55662	0.01744
without proteinase K pH 6.0
			REP. 1	REP. 2	REP. 3		REP. 1	REP. 2	REP. 3		REP. 1	REP. 2	REP. 3				REP. 1	REP. 2	REP. 3
		Time(s)	Absorbance of pNP (a.u.)				Conc. Of pNP				LN[pNPG]			Average	Stdev		kobs				Average	Stdev
		600	0.378445	0.392799	0.390318		429.26	445.541	442.727		7.3593	7.34888	7.35069	7.35296	0.0055674		0.000367043	0.0003684	0.000373971		0.000369805	3.67139e-06
		1200	0.660764	0.671569	0.683515		749.486	761.742	775.292		7.13131	7.12146	7.11046	7.12108	0.0104314						1
		1800	0.88535	0.898002	0.888017		1004.23	1018.58	1007.25		6.90352	6.889	6.90048	6.89767	0.00765602
		2400	1.0538	1.07624	1.069		1195.29	1220.75	1212.54		6.69048	6.65833	6.66881	6.67254	0.0163963
		3000	1.18926	1.19118	1.20567		1348.95	1351.12	1367.55		6.47859	6.47525	6.4496	6.46781	0.015859
BGL@UiO-66-NH2 activity at different pH condition
	pH 6.0
			REP. 1	REP. 2	REP. 3		REP. 1	REP. 2	REP. 3		REP. 1	REP. 2	REP. 3				REP. 1	REP. 2	REP. 3
		Time(s)	Absorbance of pNP (a.u.)				Conc. Of pNP				LN[pNPG]			Average	Stdev		kobs				Average	Stdev
		600	0.693759	0.668376	0.690597		768.281	740.172	764.779		7.11617	7.13873	7.11901	7.12463	0.0122903		0.000665242	0.000587741	0.000624173		0.000625719	3.87736e-05
		1200	1.11146	1.09849	1.15174		1230.86	1216.48	1275.45		6.64527	6.6638	6.58555	6.63154	0.0408907						1
		1800	1.36659	1.31198	1.33728		1513.39	1452.91	1480.93		6.18746	6.30461	6.25204	6.24804	0.0586775
		2400	1.47963	1.41347	1.48429		1638.56	1565.31	1643.73		5.8901	6.07463	5.87569	5.94681	0.110936
		3000	1.58548	1.54408	1.56146		1755.79	1709.94	1729.19		5.49803	5.67009	5.60142	5.58984	0.0866115
	pH 7.0
			REP. 1	REP. 2	REP. 3		REP. 1	REP. 2	REP. 3		REP. 1	REP. 2	REP. 3				REP. 1	REP. 2	REP. 3
		Time(s)	Absorbance of pNP (a.u.)				Conc. Of pNP				LN[pNPG]			Average	Stdev		kobs				Average	Stdev
		600	0.3615	0.3811	0.3832		703.497	740.548	744.518		7.16743	7.13843	7.13527	7.14704	0.0177214		0.00054756	0.00058969	0.000575116		0.000570789	2.13958e-05
		1200	0.5871	0.6069	0.619		1129.96	1167.39	1190.26		6.76854	6.72456	6.69671	6.72994	0.0362147						0.912
		1800	0.7321	0.7234	0.755		1404.06	1387.62	1447.35		6.39013	6.41736	6.31472	6.37407	0.0531709
		2400	0.8165	0.8085	0.8346		1563.61	1548.49	1597.83		6.07853	6.1126	5.99688	6.06267	0.0594671
		3000	0.86	0.8931	0.8795		1645.84	1708.41	1682.7		5.86975	5.67534	5.75984	5.76831	0.0974783

## Sheet: Supplementary FIG. 5
Supplementary FIG. 5
			REP. 1	REP. 2	REP. 3
	Conc. of pNP(μM)		Absorbance(a.u.)			Average	Stdev
	0		0	0	0	0	0
	250		0.1374	0.1277	0.1179	0.12767	0.00975
	500		0.2715	0.2611	0.246	0.25953	0.01282
	750		0.4028	0.3918	0.3733	0.3893	0.01491
	1000		0.5469	0.529	0.4981	0.52467	0.02469
	1250		0.6668	0.6618	0.6311	0.65323	0.01933
	1500		0.8075	0.7837	0.7559	0.78237	0.02583
	1750		0.9218	0.9213	0.8894	0.91083	0.01856
	2000		1.0993	1.0476	1.0022	1.0497	0.04858

## Sheet: Supplementary FIG. 6
Supplementary FIG. 6
initial conc. of pNPG is 2000μM
			REP. 1	REP. 2	REP. 3		REP. 1	REP. 2	REP. 3		REP. 1	REP. 2	REP. 3
		Time(s)	Absorbance of pNP (a.u.)				Conc. Of pNP				LN[pNPG]			Average	Stdev
		10	0.0456	0.0445	0.0446		20.1336	18.0344	18.2252		7.59078	7.59184	7.59175	7.59146	0.000586019
		600	0.0467	0.0447	0.0449		22.2328	18.416	18.7977		7.58972	7.59165	7.59146	7.59094	0.00106189
		1200	0.0443	0.0442	0.0443		17.6527	17.4618	17.6527		7.59204	7.59213	7.59204	7.59207	5.55786e-05
		1800	0.0449	0.0444	0.0446		18.7977	17.8435	18.2252		7.59146	7.59194	7.59175	7.59172	0.000242357
		2400	0.0442	0.0445	0.0443		17.4618	18.0344	17.6527		7.59213	7.59184	7.59204	7.592	0.000147062
		3000	0.0448	0.044	0.044		18.6069	17.0802	17.0802		7.59156	7.59233	7.59233	7.59207	0.000444693

## Sheet: Supplementary FIG. 7
Supplementary FIG. 7
initial conc. of pNPG is 2000μM
			REP. 1	REP. 2	REP. 3		REP. 1	REP. 2	REP. 3		REP. 1	REP. 2	REP. 3
		Time(s)	Absorbance(a.u.)				Conc. Of pNP				LN[pNPG]			Average	Stdev
		0	0.0722	0.0802	0.0789		142.285	156.344	154.06		7.5271	7.51951	7.52074	7.52245	0.00407598
		10	0.1358	0.1305	0.144		254.06	244.745	268.471		7.46505	7.47037	7.45676	7.46406	0.00685832
		15	0.1713	0.191	0.1921		316.45	351.072	353.005		7.42866	7.40788	7.40671	7.41442	0.0123496
		20	0.2256	0.2307	0.2455		411.88	420.844	446.854		7.37031	7.36465	7.34804	7.361	0.011574
		25	0.2651	0.2937	0.2876		481.301	531.564	520.844		7.32561	7.29195	7.29923	7.3056	0.0177093
		30	0.3129	0.3136	0.3281		565.308	566.538	592.021		7.26871	7.26785	7.24991	7.26215	0.0106125

## Sheet: Supplementary FIG. 10
Supplementary FIG. 10
step1_step2			initial conc. Of pNPG is 2000μM
1min_4min
			REP. 1	REP. 2	REP. 3		REP. 1	REP. 2	REP. 3
		Time(s)	Absorbance(a.u.)			Time(s)	LN[pNPG]			Average	Stdev	kobs
		10	0.045	0.0451	0.0449	10	7.59074	7.59064	7.59083	7.59074	9.53034e-05	3.7e-05
		600	0.0632	0.0633	0.0635	600	7.57324	7.57314	7.57295	7.57311	0.000148171
		1200	0.0884	0.0856	0.0867	1200	7.5485	7.55128	7.55018	7.54999	0.00140054
		1800	0.1144	0.1082	0.1069	1800	7.52231	7.52862	7.52993	7.52696	0.00407548
		2400	0.139	0.1296	0.1283	2400	7.49688	7.50667	7.50802	7.50387	0.00607954
		3000	0.159	0.1482	0.146	3000	7.47572	7.48721	7.48953	7.48417	0.00739098
2.5min_4min
			REP. 1	REP. 2	REP. 3		REP. 1	REP. 2	REP. 3
		Time(s)	Absorbance(a.u.)			Time(s)	LN[pNPG]			Average	Stdev	kobs
		10	0.0448	0.0438	0.0452	10	7.59093	7.59188	7.59055	7.59112	0.000686891	2e-05
		600	0.0566	0.0554	0.0577	600	7.57962	7.58078	7.57856	7.57965	0.00110853
		1200	0.0696	0.068	0.0707	1200	7.56701	7.56857	7.56594	7.56718	0.00132462
		1800	0.0807	0.0802	0.0827	1800	7.55612	7.55662	7.55415	7.55563	0.00130621
		2400	0.0926	0.0913	0.0947	2400	7.54431	7.54561	7.54221	7.54405	0.00171353
		3000	0.1045	0.1022	0.1065	3000	7.53236	7.53468	7.53034	7.53246	0.00217358
4min_4min
			REP. 1	REP. 2	REP. 3		REP. 1	REP. 2	REP. 3
		Time(s)	Absorbance(a.u.)			Time(s)	LN[pNPG]			Average	Stdev	kobs
		10	0.0439	0.0448	0.0434	10	7.59179	7.59093	7.59226	7.59166	0.00067558	5.4e-06
		600	0.0463	0.0471	0.0475	600	7.5895	7.58873	7.58835	7.58886	0.000583354
		1200	0.0495	0.0501	0.0504	1200	7.58644	7.58587	7.58558	7.58596	0.000438796
		1800	0.0531	0.0543	0.054	1800	7.58299	7.58184	7.58212	7.58232	0.000600126
		2400	0.0566	0.0578	0.0577	2400	7.57962	7.57846	7.57856	7.57888	0.000642014
		3000	0.0594	0.0615	0.0608	3000	7.57692	7.57489	7.57557	7.57579	0.00103423
1min_2.5min
			REP. 1	REP. 2	REP. 3		REP. 1	REP. 2	REP. 3
		Time(s)	Absorbance(a.u.)			Time(s)	LN[pNPG]			Average	Stdev	kobs
		10	0.0455	0.0464	0.0463	10	7.59923	7.59839	7.59848	7.5987	0.000461976	9e-05
		600	0.0924	0.0972	0.0954	600	7.55433	7.54962	7.55139	7.55178	0.00237966
		1200	0.1494	0.1543	0.1534	1200	7.4969	7.49181	7.49274	7.49382	0.00271137
		1800	0.2006	0.209	0.2036	1800	7.44234	7.4331	7.43905	7.43817	0.00468432
		2400	0.2531	0.2572	0.2523	2400	7.38313	7.37835	7.38406	7.38185	0.00306079
		3000	0.2864	0.3007	0.2962	3000	7.34367	7.32623	7.33175	7.33388	0.00891144
2.5min_2.5min
			REP. 1	REP. 2	REP. 3		REP. 1	REP. 2	REP. 3
		Time(s)	Absorbance(a.u.)			Time(s)	LN[pNPG]			Average	Stdev	kobs
		10	0.0454	0.0453	0.0456	10	7.59036	7.59045	7.59017	7.59032	0.000145642	0.0001
		600	0.1018	0.1011	0.1046	600	7.53509	7.53579	7.53226	7.53438	0.00186823
		1200	0.1625	0.1594	0.1633	1200	7.47198	7.4753	7.47112	7.4728	0.00220777
		1800	0.2186	0.2136	0.2176	1800	7.40988	7.41557	7.41102	7.41216	0.00301228
		2400	0.2722	0.2664	0.2686	2400	7.34672	7.35375	7.35109	7.35052	0.00354969
		3000	0.3181	0.3122	0.3138	3000	7.28926	7.29684	7.29479	7.29363	0.00391706
4min_2.5min
			REP. 1	REP. 2	REP. 3		REP. 1	REP. 2	REP. 3
		Time(s)	Absorbance(a.u.)			Time(s)	LN[pNPG]			Average	Stdev	kobs
		10	0.0475	0.0467	0.045	10	7.59735	7.5981	7.5997	7.59838	0.00119596	6.2e-05
		600	0.086	0.0827	0.0851	600	7.56058	7.56378	7.56145	7.56194	0.00165707
		1200	0.1311	0.1236	0.1264	1200	7.5157	7.5233	7.52047	7.51983	0.00384289
		1800	0.1725	0.1617	0.1632	1800	7.47265	7.48406	7.48249	7.47974	0.00618242
		2400	0.212	0.1971	0.198	2400	7.42978	7.44617	7.44519	7.44038	0.00919181
		3000	0.1973	0.2322	0.2321	3000	7.44595	7.40712	7.40724	7.42011	0.0223844
1min_1min
			REP. 1	REP. 2	REP. 3		REP. 1	REP. 2	REP. 3
		Time(s)	Absorbance(a.u.)			Time(s)	LN[pNPG]			Average	Stdev	kobs
		10	0.0504	0.0507	0.052	10	7.59463	7.59435	7.59312	7.59403	0.000800488	0.00019
		600	0.1607	0.167	0.1813	600	7.48511	7.47848	7.46326	7.47562	0.0112041
		1200	0.2646	0.2784	0.2932	1200	7.36968	7.35329	7.33541	7.35279	0.0171367
		1800	0.3522	0.3687	0.3815	1800	7.26079	7.23889	7.22156	7.24041	0.0196624
		2400	0.4226	0.4427	0.4562	2400	7.16379	7.13427	7.11395	7.13734	0.0250604
		3000	0.4917	0.5157	0.5202	3000	7.05844	7.0191	7.01154	7.02969	0.0251833
2.5min_1min
			REP. 1	REP. 2		REP. 1	REP. 2
		Time(s)	Absorbance(a.u.)		Time(s)	LN[pNPG]		Average	Stdev	kobs
		10	0.0514	0.0504	10	7.59369	7.59463	7.59416	0.000665318	0.0002
		600	0.1581	0.1639	600	7.48784	7.48175	7.48479	0.00430481
		1200	0.2783	0.277	1200	7.35341	7.35497	7.35419	0.00109949
		1800	0.3774	0.3718	1800	7.22714	7.23472	7.23093	0.00535755
		2400	0.4543	0.4482	2400	7.11683	7.12604	7.12144	0.00651116
		3000	0.5246	0.5165	3000	7.0041	7.01776	7.01093	0.00965617
4min_1min
			REP. 1	REP. 2	REP. 3		REP. 1	REP. 2	REP. 3
		Time(s)	Absorbance(a.u.)			Time(s)	LN[pNPG]			Average	Stdev	kobs
		10	0.0446	0.0445	0.0444	10	7.59112	7.59121	7.59131	7.59121	9.52581e-05	0.00018
		600	0.0861	0.0853	0.0877	600	7.55078	7.55157	7.54919	7.55052	0.00121266
		1200	0.126	0.1279	0.1296	1200	7.5104	7.50844	7.50667	7.5085	0.00186336
		1800	0.1711	0.168	0.1726	1800	7.4627	7.46605	7.46108	7.46328	0.00253862
		2400	0.2112	0.204	0.2119	2400	7.41829	7.42641	7.4175	7.42074	0.00493309
		3000	0.2456	0.2364	0.2469	3000	7.37856	7.38934	7.37703	7.38166	0.00671145

## Sheet: Supplementary FIG. 13
Supplementary FIG. 13
initial conc. Of pNPG is 2000μM
			REP. 1	REP. 2	REP. 3		REP. 1	REP. 2	REP. 3		REP. 1	REP. 2	REP. 3
		Time(s)	Absorbance(a.u.)				Conc. Of pNP				LN[pNPG]			Average	Stdev
		10	0.0164	0.0173	0.0162		44.2179	45.7996	43.8664		7.57855	7.57774	7.57873	7.57834	0.000526713
		30	0.0412	0.0466	0.0433		87.8032	97.2935	91.4938		7.55601	7.55103	7.55408	7.55371	0.00250831
		60	0.0808	0.0868	0.0807		157.399	167.944	157.223		7.51893	7.51319	7.51903	7.51705	0.00334142
		90	0.1217	0.1424	0.1197		229.279	265.659	225.764		7.47914	7.45838	7.48112	7.47288	0.0125968
		120	0.1624	0.1753	0.1567		300.808	323.48	290.791		7.43791	7.42448	7.44379	7.43539	0.00989841
		150	0.2037	0.2303	0.1941		373.392	420.141	356.52		7.39425	7.36509	7.40457	7.38797	0.0204757

## Sheet: Supplementary FIG. 14
Supplementary FIG. 14
		Time(s)	conc. of substate(μM)			conc. ppm	Abs		Time(s)	conc. of substate(μM)			conc. ppm	Abs
		300	50000			287.619	49712.4		300	2000			110.393	1889.61
		1200				1108.22	48891.8		1200				382.599	1617.4
		1800				1622.75	48377.2		2400				625.695	1374.31
		2400				1986.97	48013		3600				889.147	1110.85
		300				278.071	49721.9		4800				1127.74	872.26
		1200				997.313	49002.7		300				93.5399	1906.46
		1800				1390.92	48609.1		1200				326.254	1673.75
		2400				1865.12	48134.9		2400				629.561	1370.44
		300	40000			272.439	39727.6		3600				812.895	1187.11
		900				717.57	39282.4		4800				1055.37	944.63
		1800				1436.7	38563.3		300	1000			80.0856	919.914
		2400				1864.18	38135.8		900				161.971	838.029
		2730				2198.03	37802		1800				334.311	665.689
		300				252.045	39748		2700				484.532	515.468
		900				721.639	39278.4		3600				523.243	476.757
		1800				1349.61	38650.4		300				75.4458	924.554
		2400				1735.85	38264.2		900				180.072	819.928
		2730				2018.93	37981.1		1800				330.341	669.659
		300	20000			235.064	19764.9		2700				443.695	556.305
		900				664.62	19335.4		3600				502.351	497.649
		1800				1290.98	18709		300	500			39.6656	460.334
		2100				1470.86	18529.1		900				106.365	393.635
		2400				1740.43	18259.6		1800				194.743	305.257
		300				232.955	19767		2760				270.059	229.941
		900				630.252	19369.7		3600				303.763	196.237
		1800				1206.12	18793.9		300				48.6968	451.303
		2100				1382.57	18617.4		900				115.331	384.669
		2400				1590.29	18409.7		1800				197.829	302.171
		300	10000			197.468	9802.53		2760				232.527	267.473
		900				533.407	9466.59		3600				311.035	188.965
		1800				1013.38	8986.62
		2400				1289.44	8710.56
		3000				1604.13	8395.87
		300				208.059	9791.94
		900				566.141	9433.86
		1800				1041.32	8958.68
		2400				1303.75	8696.25
		3000				1631.58	8368.42

## Sheet: Supplementary FIG. 17
Supplementary FIG. 17
initial conc. Of pNPG is 2000μM
Decomposed BGL@ZIF-8
			REP. 1	REP. 2		REP. 1	REP. 2		REP. 1	REP. 2
		Time(s)	Absorbance(a.u.)			Conc. Of pNP			LN[pNPG]		Average	Stdev
		600	0.173362	0.174907		190.589	192.288		7.50076	7.49982	7.50029	0.000664271
		1200	0.367858	0.352668		404.413	387.714		7.375	7.38541	7.3802	0.00736194
		1800	0.507178	0.512397		557.577	563.314		7.27408	7.27009	7.27209	0.00281801
		2400	0.642964	0.642947		706.857	706.838		7.16483	7.16485	7.16484	1.03894e-05
		3000	0.796028	0.835131		875.131	918.12		7.02542	6.98646	7.00594	0.0275533
BGL@ZIF-8 non-decomposed
			REP. 1	REP. 2	REP. 3		REP. 1	REP. 2	REP. 3		REP. 1	REP. 2	REP. 3
		Time(s)	Absorbance of pNP (a.u.)				Conc. Of pNP				LN[pNPG]			Average	Stdev
		600	0.0049	0.0045	0.0044		47.8628	47.11	46.9218		7.57668	7.57707	7.57716	7.57697	0.00025503
		1200	0.0073	0.0053	0.0062		52.38	48.6157	50.3096		7.57436	7.57629	7.57543	7.57536	0.00096707
		1800	0.0087	0.0079	0.0077		55.015	53.5093	53.1328		7.57301	7.57378	7.57398	7.57359	0.000511819
		2400	0.0107	0.0091	0.009		58.7792	55.7678	55.5796		7.57107	7.57262	7.57272	7.57214	0.000924165
		3000	0.0112	0.0097	0.0109		59.7203	56.8971	59.1557		7.57059	7.57204	7.57088	7.57117	0.00076935

## Sheet: Supplementary FIG. 19
Supplementary FIG. 19
			REP. 1	REP. 2	REP. 3
Conc. of Inv(μg/mL)			Absorbance(a.u.)			Average	Stdev
75			0.0287	0.01625	0.02627	0.02374	0.00659934
150			0.06061	0.05951	0.06079	0.0603033	0.000692917
225			0.09501	0.08691	0.09818	0.0933667	0.00581194
300			0.14511	0.11972	0.13433	0.133053	0.0127431
450			0.18485	0.1892	0.19457	0.18954	0.00486891

[truncated: 7 more sheets: Supplementary FIG. 20, Supplementary FIG. 21, Supplementary FIG. 22, Supplementary FIG. 24, Supplementary FIG. 26, Supplementary FIG. 30, Supplementary FIG. 31]
